# Supplementary material for: Rhythmic pattern facilitates speech production: An ERP study
Source: Sci Rep. 2019 Sep 10;9:12974. doi: 10.1038/s41598-019-49375-8 (PMC6736834; doi:10.1038/s41598-019-49375-8)
Supplement: Supplementary file 1 — Experimental materials [file 41598_2019_49375_MOESM1_ESM.zip]

Archive with 24 entries (23 files):
- Target phrases and sentences of 2+2 and 1+3 rhythmic pattern.docx
- prime audio/
- prime audio/1+3.wav
- prime audio/2+2.wav
- prime audio/random_1.wav
- prime audio/random_10.wav
- prime audio/random_11.wav
- prime audio/random_12.wav
- prime audio/random_13.wav
- prime audio/random_14.wav
- prime audio/random_15.wav
- prime audio/random_16.wav
- prime audio/random_17.wav
- prime audio/random_18.wav
- prime audio/random_19.wav
- prime audio/random_2.wav
- prime audio/random_20.wav
- prime audio/random_3.wav
- prime audio/random_4.wav
- prime audio/random_5.wav
- prime audio/random_6.wav
- prime audio/random_7.wav
- prime audio/random_8.wav
- prime audio/random_9.wav
